# Supplementary material for: Diagnostic Value of Menstrual Blood Lipidomics in Endometriosis: A Pilot Study
Source: Biomolecules. 2024 Jul 24;14(8):899. doi: 10.3390/biom14080899 (PMC11351896; doi:10.3390/biom14080899)
Supplement: Supplementary file 1 [file biomolecules-14-00899-s001.zip]

Archive with 2 entries (2 files):
- supplementary1.xlsx
- supplementary2_biomolecules.pdf
