# Supplementary material for: Diagnostic Value of Menstrual Blood Lipidomics in Endometriosis: A Pilot Study
Source: Biomolecules. 2024 Jul 24;14(8):899. doi: 10.3390/biom14080899 (PMC11351896; doi:10.3390/biom14080899)
Supplement: Supplementary file 1 [file biomolecules-14-00899-s001.zip › supplementary1.xlsx]

## Sheet: data in positive ion mode
samples	group	stage	CE(16:0)+NH4	CE(18:0)+NH4	CE(18:1)+NH4	CE(18:2)+NH4	CE(18:3)+NH4	CE(24:1)+NH4	Cer-NDS(d18:0/24:0)+H	Cer-NDS(d18:0/26:0)+H	Cer-NS(d18:1/24:1)+H	Cer-NS(d18:3/28:2)+H	CerP(d18:0/22:0)+H	HexCer-NDS(d18:0/24:0)+H	HexCer-NDS(d18:0/26:0)+H	LPC(16:0)+H	LPC(16:0)+Na	LPC(18:0)+H	LPC(18:0)+Na	LPC(18:1)+H	LPC(18:2)+H	LPC(20:4)+H	MGDG(16:1_24:1)+NH4-CO	MGDG(16:0_20:0)+Na	TG(18:1_22:3_8:0)+NH4	OxLPC(22:1(OH))+H	OxLPC(24:1(Ke,OH))+H	OxTG(16:0_18:3_9:2(COOH))+NH4	PC(10:0_16:0)+H	PC(10:0_18:0)+H	PC(12:0_22:3)+H	PE(16:0_18:1)+H	PE(16:0_18:2)+H	PC(14:0_18:2)+H	Plasmanyl-PC(O-16:0/20:4)+H	PC(16:0_16:1)+H	PC(16:0_18:0)+H	PC(16:0_18:1)+H	PC(16:0_20:5)+H	PC(16:0_22:6)+H	PC(18:0_18:1)+H	PC(18:0_20:3)+H	PC(18:0_20:4)+H	PC(18:0_20:5)+H	PC(18:0_22:6)+H	PC(18:1_18:2)+H	PC(20:3_20:5)+H	PE(16:0_20:4)+H	PE(18:1_18:2)+H
1	endometriosis	III-IV	0.645814	0.176425	3.06885	8.52892	0.0745194	0.0460131	0.119083	0.0927123	0.17256	0.433513	5.32042	2.73539	0.172175	1.86572	0.320353	1.11553	0.17857	0.402268	0.5292	0.086022	0.051106	0.673719	2.55684	0.0702211	0.0622865	0.0752162	0.258828	0.0683348	0.290258	0.384727	0.161003	0.21245	0.230317	0.678677	0.0777927	2.00877	2.52449	0.616587	1.14679	0.82313	0.533154	1.49593	0.275889	4.3863	0.173768	0.0918225	0.168154
2	endometriosis	I-II	0.956262	0.49171	1.65688	2.2641	0.110129	0.18481	0.637419	0.620627	0.4704	0.495899	3.06334	2.641	0.366122	1.16966	0.283858	0.763388	0.188443	0.307754	0.691205	0.159953	0.0936324	0.520787	2.93046	0.133307	0.0889993	0.754066	0.285644	0.218324	0.331894	0.379234	0.3077	0.181805	0.229923	1.5302	2.38142	7.94722	1.29853	0.800345	3.71692	0.571626	1.47341	1.10671	0.683106	2.41423	0.81225	0.391176	0.182937
3	endometriosis	III-IV	0.586062	0.351198	2.40184	7.59291	0.0652006	0.499545	0.0991761	0.0636373	0.142968	0.625246	5.06194	2.44226	0.214162	1.80238	0.326539	1.03925	0.162581	0.309942	0.230604	0.0607175	0.0660471	0.334879	2.11918	0.0617137	0.0484047	1.6244	0.170135	0.10954	0.294617	0.360452	0.144911	0.0475093	0.282574	0.801893	1.87073	11.1143	1.5323	0.382578	3.52135	0.572442	0.293728	0.756061	0.246705	2.52328	0.0969793	0.0800696	0.0791656
4	endometriosis	I-II	0.955035	0.512394	1.77283	2.1362	0.110022	0.208282	0.590797	0.565317	0.416484	0.505381	3.21268	2.96629	0.33526	1.20415	0.306311	0.735258	0.172441	0.274829	0.563923	0.140673	0.124895	0.466841	3.07064	0.132095	0.0815821	0.738609	0.266371	0.201694	0.381406	0.400318	0.279578	0.149566	0.250885	1.49931	3.15814	7.85035	1.04035	0.72528	3.55133	0.48437	1.41949	0.935811	0.644627	1.99863	0.778909	0.327662	0.154437
5	endometriosis	I-II	1.44113	0.898636	2.03712	2.63266	0.220227	0.355777	1.12429	1.04769	0.810105	0.822122	1.17939	2.03957	0.477611	0.551564	0.198112	0.382759	0.179966	0.253268	0.927839	0.186105	0.10232	0.47566	2.21081	0.165108	0.120463	0.57311	0.31197	0.305421	0.319013	0.376523	0.436511	0.251472	0.230126	2.36998	3.54	3.49642	0.68814	0.782086	1.73301	0.449523	0.91104	0.814702	1.0284	1.26262	1.44563	0.53949	0.164332
6	endometriosis	I-II	0.681681	0.212621	2.1539	4.81577	0.0685725	0.0172184	0.0968964	0.058948	0.156709	0.401816	5.23454	3.20339	0.176356	1.9102	0.33868	1.15642	0.183762	0.381272	0.383755	0.0776404	0.0603985	0.480563	3.41637	0.0984062	0.0916375	2.03801	0.436877	0.221716	0.39803	0.36037	0.141636	0.176998	0.124117	0.654474	1.08861	1.45291	2.0225	0.34033	0.716068	0.587984	0.543146	0.973153	0.148165	2.43406	0.113728	0.0827669	0.0794052
7	endometriosis	III-IV	1.01336	0.550871	1.47624	2.01013	0.126591	0.212707	0.721355	0.669638	0.559058	0.551757	2.47355	2.74263	0.387351	1.14937	0.296884	0.729099	0.189172	0.282457	0.699172	0.163166	0.105426	0.446537	3.53131	0.135833	0.109241	0.921359	0.321815	0.248717	0.361752	0.34083	0.277623	0.17401	0.138614	1.59797	2.73046	7.57972	1.02544	0.707556	3.42376	0.466839	1.2424	0.936366	0.728559	1.5947	0.908548	0.405901	0.145263
8	endometriosis	III-IV	0.764275	0.23997	2.33837	7.35969	0.100283	0.0472111	0.276558	0.234133	0.145366	0.296087	5.3576	1.18444	0.46942	0.42225	0.0917956	0.310611	0.0628842	0.575372	0.594263	0.198746	0.218293	0.646813	2.1882	0.0751068	0.0569863	0.844507	0.231185	0.134877	0.202148	0.293051	0.119432	0.101645	0.164829	0.522531	0.204406	1.3302	1.74709	0.904497	0.972065	0.619252	0.695476	1.38313	0.193	5.35549	0.121591	0.117447	0.152087
9	endometriosis	I-II	0.786011	0.306309	3.08391	8.49673	0.122512	0.141476	0.0712723	0.0501354	0.128845	0.370513	6.42845	2.99318	0.161029	1.41273	0.245935	0.756194	0.127115	0.330084	0.346976	0.157796	0.0493191	0.600995	2.96739	0.0906343	0.0842767	0.184221	0.330281	0.160182	0.327857	0.419883	0.148397	0.198257	0.292837	0.953651	1.30996	1.62288	2.3628	0.603668	0.871455	1.11007	0.57493	1.25331	0.2393	3.92936	0.200272	0.105387	0.138318
10	endometriosis	III-IV	0.81617	0.463595	1.2514	1.88359	0.113973	0.206369	0.608144	0.594145	0.477337	0.42406	3.51674	2.56133	0.328771	1.04871	0.276508	0.677303	0.171373	0.311655	0.659995	0.170817	0.109374	0.542146	2.75152	0.133741	0.0923962	1.02919	0.284456	0.224995	0.367545	0.334008	0.231394	0.165238	0.225942	1.544	2.86002	10.5369	1.34996	0.789802	4.43484	0.755739	1.83183	1.16678	0.676658	2.5794	0.757192	0.380339	0.17809
11	endometriosis	I-II	0.820868	0.459064	1.27727	1.89023	0.115442	0.194963	0.564226	0.557635	0.435265	0.419231	2.73218	2.43287	0.311758	1.43358	0.333987	0.832636	0.203834	0.372365	0.713383	0.191846	0.101429	0.58004	2.39962	0.149002	0.110277	1.15054	0.338028	0.208608	0.354001	0.291272	0.204696	0.190896	0.159506	1.71099	2.88147	11.5047	1.56281	0.953007	4.63324	0.738287	1.75376	1.21317	0.647805	2.84192	0.720235	0.348795	0.145079
12	endometriosis	III-IV	1.07368	0.281206	3.36168	7.32727	0.0910915	0.0829015	0.0691575	0.0342355	0.110737	0.434783	4.21356	2.61877	0.191874	1.52009	0.28808	0.713236	0.116735	0.185286	0.15263	0.133845	0.0447784	0.368303	2.50399	0.21206	0.100215	0.366595	0.295214	0.120673	0.151682	0.459753	0.163779	0.169859	0.277278	1.18745	1.36594	1.24134	1.82821	1.98621	0.613829	1.45389	0.612399	0.83934	0.68001	3.7191	0.204432	0.112217	0.114512
13	endometriosis	III-IV	0.611245	0.268557	2.66314	7.32449	0.0430246	0.0192266	0.0450268	0.029949	0.0881396	0.451214	3.87964	2.36276	0.105429	1.74634	0.299828	0.721829	0.124486	0.253432	0.392362	0.0800948	0.0430137	0.470145	2.00138	0.147283	0.088565	0.271388	0.346402	0.133875	0.260272	0.410099	0.178856	0.223107	0.161864	0.518706	0.975392	1.77868	2.7983	1.26908	0.825398	0.871029	2.33139	1.26968	0.0276849	4.64888	0.0383288	0.0974029	0.137311
14	endometriosis	III-IV	0.525847	0.2132	2.17038	5.7168	0.0998513	0.169679	0.0776202	0.0414501	0.0986695	0.236172	5.84672	2.98502	0.065393	2.14939	0.383494	1.17696	0.19097	0.396075	0.473892	0.0755705	0.0613863	0.378325	3.04864	0.100001	0.0669358	0.27181	0.203624	0.0893801	0.103317	0.410866	0.214512	0.22018	0.646631	1.3321	3.47555	1.38795	1.8753	0.51278	0.67974	1.32086	0.86123	1.02751	0.172889	3.67044	0.0860176	0.0907004	0.177561
15	endometriosis	I-II	0.564195	0.307297	0.897547	0.880678	0.0715557	0.134378	0.391386	0.385462	0.298542	0.270262	3.52467	1.54087	0.284761	1.45749	0.320032	0.910876	0.203863	0.292432	0.529524	0.169091	0.145717	0.551007	3.01435	0.124755	0.0836051	0.658915	0.223668	0.152759	0.289784	0.425598	0.217889	0.144468	0.480283	1.55987	3.72489	14.7993	1.51178	0.940868	5.6355	1.11364	2.82051	1.24467	0.611114	3.14197	0.516374	0.400348	0.189313
16	endometriosis	I-II	0.781807	0.194175	2.76916	7.447	0.0976037	0.0246964	0.164943	0.136729	0.152631	0.452259	5.2027	2.70065	0.271076	0.812609	0.146466	0.464038	0.0815253	0.242557	0.371093	0.123395	0.100821	0.557213	2.53485	0.111244	0.0933169	0.096796	0.390482	0.181855	0.269997	0.453518	0.1525	0.217321	0.214444	0.894626	0.612383	1.8166	2.62625	0.623939	0.912501	0.702767	0.535604	1.36369	0.362068	4.10158	0.228321	0.0976145	0.137645
18	endometriosis	I-II	0.633618	0.19042	2.32688	5.29098	0.0509137	0.0781046	0.100535	0.0732783	0.133457	0.442808	6.01945	2.8191	0.140634	0.631856	0.114932	0.283643	0.0551026	0.281526	0.282911	0.0699395	0.0634409	0.406163	2.45019	0.106699	0.085214	1.66335	0.351224	0.155385	0.327483	0.375091	0.180076	0.198586	0.220466	0.867871	1.19103	1.47286	2.13295	0.502635	0.687428	0.577032	0.542915	0.974545	0.212295	3.38331	0.0786721	0.0830592	0.111736
19	endometriosis	I-II	0.65107	0.357388	1.06756	1.66728	0.0929881	0.139793	0.447545	0.397479	0.302487	0.314981	3.65692	2.85288	0.298057	0.629265	0.163127	0.358279	0.105037	0.243798	0.502913	0.143513	0.184547	0.536168	2.6043	0.144506	0.0998754	1.11085	0.326565	0.197457	0.364441	0.372425	0.207675	0.15794	0.218282	1.38085	3.04279	12.802	1.55864	0.836058	5.49614	0.649755	1.71114	1.18053	0.540425	2.78618	0.575103	0.336528	0.139641
20	endometriosis	I-II	1.24568	0.770225	1.58374	1.87883	0.188529	0.316598	1.01287	0.89958	0.716806	0.70047	1.44355	2.20634	0.475746	0.437132	0.171807	0.318056	0.149965	0.225297	0.802176	0.161745	0.122599	0.475793	2.35227	0.173417	0.105464	0.64118	0.312725	0.248022	0.327112	0.397282	0.393755	0.226679	0.244074	2.11597	3.30809	5.67139	0.845937	0.783165	2.83542	0.488511	1.11114	0.871884	0.92829	1.5289	1.27111	0.555041	0.195922
21	endometriosis	I-II	1.55442	0.931188	1.87995	1.80818	0.208311	0.358542	1.25741	1.13119	0.904873	0.856373	0.870378	1.84388	0.551211	0.441671	0.184759	0.318742	0.161749	0.251078	0.948618	0.161389	0.11728	0.478557	2.0557	0.18026	0.138372	0.543468	0.335035	0.263838	0.331268	0.377616	0.441469	0.244945	0.220264	2.50906	3.80021	3.40886	0.746727	0.730716	1.78212	0.454169	0.90668	0.791192	1.06769	1.18778	1.4327	0.579113	0.18359
22	endometriosis	I-II	0.889581	0.473568	1.29203	1.90769	0.11574	0.175028	0.603283	0.575195	0.422716	0.471613	3.35235	2.623	0.355659	1.62211	0.373498	0.904865	0.220904	0.454214	0.754932	0.194742	0.124234	0.602293	2.58384	0.155182	0.120285	1.3019	0.358936	0.260723	0.40481	0.326462	0.278839	0.196643	0.209797	1.85813	3.21008	2.98038	1.72719	1.02683	5.04887	0.806097	1.99528	1.31813	0.680427	3.05927	0.797658	0.337718	0.163959
23	endometriosis	I-II	1.42095	0.892335	1.7861	1.79602	0.22183	0.33845	1.08614	0.994418	0.825563	0.796956	1.14339	1.802	0.46164	0.588773	0.216586	0.399653	0.186889	0.256013	0.895417	0.181329	0.113466	0.486245	2.04383	0.155479	0.121419	0.6328	0.306015	0.277888	0.330941	0.340139	0.43343	0.263153	0.201499	2.40378	3.56847	4.69889	0.861677	0.807262	2.32198	0.496451	1.03394	0.875278	1.0574	1.43646	1.36867	0.545378	0.166381
24	endometriosis	I-II	1.59236	0.959345	1.88185	1.79907	0.220315	0.38341	1.22536	1.21032	0.939932	1.00469	0.725566	1.63441	0.535013	0.469596	0.219785	0.363628	0.179873	0.270986	1.09294	0.199233	0.116439	0.459979	1.72146	0.172454	0.133592	0.613318	0.316924	0.298072	0.343699	0.337584	0.539905	0.278358	0.178124	2.65296	3.99132	3.01856	0.772114	0.794924	1.63838	0.465584	0.868123	0.831646	1.1781	1.12187	1.65811	0.569227	0.170218
34	control	0	0.804627	0.425675	1.29098	2.18422	0.0803041	0.150149	0.519348	0.478933	0.375594	0.434068	3.39596	2.47153	0.321663	2.21452	0.471976	1.11712	0.251142	0.457243	0.911966	0.24782	0.0737572	0.63121	2.65564	0.216953	0.156004	1.65544	0.479796	0.273412	0.50686	0.3482	0.288838	0.219362	0.164916	1.56872	2.61633	3.94357	2.03706	1.00714	4.41128	0.821419	2.12878	1.44502	0.633716	3.37784	0.548108	0.32695	0.156267
35	control	0	0.766362	0.284406	2.41125	5.70707	0.103292	0.0437286	0.307214	0.332431	0.128193	0.393726	7.22681	0.445887	0.849951	0.905563	0.160921	0.774718	0.133108	0.471783	0.200548	0.131761	0.238001	0.719552	2.26117	0.0811722	0.0748635	0.194036	0.299351	0.200628	0.288561	0.331085	0.133119	0.17212	0.157292	1.31134	0.838149	14.3879	2.06821	1.2481	1.23971	0.801268	1.25116	1.62668	0.357913	5.19221	0.163331	0.162648	0.122446
36	control	0	0.861516	0.499021	1.18916	1.48606	0.111792	0.184516	0.657912	0.622354	0.472234	0.495553	4.06162	1.66665	0.4347	0.973095	0.264646	0.851508	0.21502	0.417725	0.629168	0.186378	0.10429	0.720555	2.23477	0.138752	0.118877	1.26123	0.368012	0.278258	0.392544	0.352571	0.312251	0.207534	0.167844	2.03531	2.78316	4.84873	1.65643	1.22128	7.42083	0.748773	1.88446	1.60088	0.739721	3.70571	0.437056	0.303631	0.172386
38	control	0	0.698922	0.378033	2.55541	3.42955	0.105695	0.387805	0.185529	0.224249	0.1109	0.384709	5.754	2.38153	0.459514	0.403486	0.0864991	0.225654	0.0408587	0.286538	0.16693	0.0896468	0.0950528	0.411671	2.15479	0.11008	0.0659977	0.11297	0.226423	0.105229	0.213241	0.344722	0.128387	0.256372	0.368141	1.76568	1.63036	16.9813	1.5468	0.528335	5.89434	0.936038	0.720625	1.02367	0.289717	3.32123	0.223161	0.0724597	0.10753
41	control	0	1.10859	0.201542	3.20657	6.96891	0.12942	0.0660474	0.098215	0.0835628	0.0995891	1.12322	5.57941	2.40257	0.13403	0.880004	0.158974	0.453381	0.0880897	0.242874	0.155023	0.110484	0.0912418	0.17532	1.77312	0.111255	0.131018	0.790416	0.450976	0.171299	0.311088	0.306595	0.157504	0.230487	0.0932453	1.33835	0.906002	15.2049	2.00488	0.492768	3.28866	0.673381	0.0954826	0.856676	0.236022	3.51027	0.0970345	0.165256	0.0818415
42	control	0	0.778742	0.152898	2.77191	5.91242	0.0928053	0.0536665	0.0773504	0.0641496	0.0871047	0.307104	5.31623	2.24938	0.18274	1.29105	0.25687	0.663566	0.131585	0.293955	0.62432	0.181074	0.0354708	0.0859537	2.34287	0.114928	0.103167	1.07653	0.414821	0.241616	0.27467	0.282802	0.0995661	0.126161	0.148941	0.220357	0.176883	1.42074	1.66569	0.547088	0.882513	0.597249	1.5896	0.933626	0.298695	3.24447	0.231659	0.177653	0.0885061
43	control	0	0.811968	0.208677	2.80329	8.45652	0.171319	0.0101935	0.0710323	0.0513105	0.112488	0.930722	5.85452	2.91643	0.168685	3.43055	0.569156	2.33151	0.349945	0.513041	0.687734	0.0950771	0.0476587	0.314555	2.42234	0.197302	0.175942	0.47329	0.762318	0.359489	0.45364	0.476466	0.210298	0.1003	0.0840422	0.34008	0.784208	1.88473	2.38401	1.2902	3.22728	0.56703	0.0985509	0.979213	0.338974	3.26312	0.154559	0.104637	0.132121
44	control	0	0.727276	0.347752	1.16573	1.51228	0.0854949	0.14391	0.487277	0.444843	0.365462	0.398279	3.70041	3.14436	0.295353	2.30347	0.616768	2.0693	0.409787	0.483616	0.79038	0.261806	0.0718594	0.635941	3.28528	0.219075	0.174165	1.61001	0.610943	0.347706	0.46207	0.484049	0.285694	0.142714	0.16642	1.23622	2.60671	7.19312	2.17023	1.18507	4.26771	0.678026	1.8061	1.46689	0.637585	3.15447	0.25319	0.339538	0.174703
45	control	0	0.961192	0.319747	2.99193	7.42614	0.08186	0.0745898	0.160689	0.211132	0.0764727	0.284277	5.87768	0.826615	0.539824	0.507383	0.111212	0.309985	0.0578933	0.297379	0.181387	0.0968914	0.117558	0.465387	1.55143	0.0743431	0.0515715	0.273791	0.199292	0.108389	0.171412	0.217238	0.089258	0.163294	0.114031	1.30868	0.583715	12.2847	1.36926	0.46874	4.0492	0.481189	1.38575	0.923689	0.335725	3.52927	0.169257	0.125423	0.0675738
46	control	0	1.12137	0.587967	1.52637	1.95255	0.126371	0.224496	0.892742	0.773538	0.627728	0.72526	2.58978	1.66778	0.42683	0.781366	0.255679	0.533536	0.193612	0.346995	0.786965	0.201794	0.10139	0.559454	2.06875	0.172345	0.153127	0.866157	0.35925	0.258718	0.381309	0.32972	0.396438	0.289632	0.170463	2.28237	2.26866	7.97819	1.21425	1.07727	3.45442	0.639902	1.48971	1.09748	0.83861	2.54862	0.270132	0.341001	0.16734
47	control	0	0.988789	0.24505	3.55276	8.63893	0.175995	0.0368297	0.160047	0.220733	0.0978267	0.659869	5.6872	1.62226	0.34565	1.02116	0.168482	0.653043	0.124737	0.464451	0.359955	0.143813	0.0923232	0.31851	1.75096	0.106004	0.0982179	0.160179	0.370741	0.233147	0.241575	0.253203	0.106169	0.15133	0.0902745	0.801608	0.266444	1.23552	1.53627	0.96653	4.11665	0.565468	0.243539	1.09191	0.371314	2.82087	0.181647	0.12918	0.081393
48	control	0	0.932441	0.345717	3.58834	7.20021	0.119681	0.127166	0.117111	0.0937164	0.0999134	0.34794	5.14939	2.15762	0.133695	0.556221	0.125294	0.301472	0.062923	0.198462	0.208489	0.121905	0.0679811	0.55792	1.81572	0.105317	0.0813918	0.186893	0.248703	0.172889	0.260758	0.217418	0.0921577	0.177756	0.196195	0.835319	1.42862	14.6969	1.83908	0.170625	0.923535	0.963928	0.27058	1.18866	0.401698	3.32403	0.217396	0.172902	0.0752424
50	control	0	0.940992	0.561285	1.36273	1.89947	0.108683	0.215291	0.725993	0.659692	0.552987	0.585316	2.84197	2.19358	0.352754	0.808571	0.238764	0.487879	0.166419	0.317537	0.748564	0.203103	0.140473	0.659652	2.11526	0.174675	0.145495	1.04687	0.374873	0.293247	0.386269	0.294791	0.368089	0.244025	0.229102	1.96464	3.33608	4.73687	1.57371	1.14582	4.85554	0.895025	2.13416	1.31537	0.8683	2.9426	0.499438	0.316735	0.160484
51	control	0	0.783604	0.143599	3.07981	10.0575	0.127634	0.0287178	0.150228	0.129969	0.0572515	0.360274	4.5005	1.74335	0.255808	0.543119	0.119077	0.294201	0.0588878	0.166274	0.227825	0.0750414	0.0942773	0.679763	1.60903	0.0891282	0.0690786	0.916357	0.317402	0.149892	0.224792	0.365405	0.160596	0.212427	0.244708	2.17095	0.746074	16.9978	2.54419	0.836503	1.16212	0.697422	0.450703	1.57655	0.239277	5.40264	0.162892	0.161679	0.146865
52	control	0	0.717886	0.148591	2.57959	5.81658	0.11961	0.0404248	0.0765923	0.0457425	0.0983756	0.338688	4.69079	2.91601	0.0807363	1.44246	0.260484	0.653579	0.106941	0.209118	0.27063	0.116032	0.0477202	0.373146	2.66517	0.156171	0.0915999	0.154689	0.418658	0.172644	0.197541	0.289819	0.0964559	0.146204	0.154869	0.606823	1.13401	14.1193	1.77366	1.22169	4.12527	0.632317	0.338773	0.854084	0.329116	2.70381	0.115897	0.10481	0.0718061
53	control	0	0.751286	0.297699	2.40979	4.37677	0.0547667	0.0382143	0.0935975	0.0800288	0.0967347	0.426334	5.00732	2.33999	0.179514	2.09091	0.377454	0.987862	0.149348	0.388687	0.300393	0.0774655	0.0616035	0.320871	2.2048	0.249273	0.167482	0.660693	0.111278	0.316811	0.321798	0.165599	0.0770074	0.141424	0.0809072	0.866316	1.1315	15.2816	1.4506	0.311825	4.37677	0.504389	0.496408	0.848318	0.210095	2.239	0.0586781	0.088849	0.0407798
17_QC_10052	quality control (abs)	NA	1.65609e+06	545014	6.08076e+06	15800000	129980	228727	302099	275043	267197	963608	10100000	4.0938e+06	558908	3.40225e+06	612022	1.70208e+06	279933	827794	736310	333747	159166	977102	4.88248e+06	217423	212316	245258	805264	370035	203117	698558	220511	392219	374781	2.15162e+06	2.30813e+06	2.9144e+06	4.1563e+06	1.0677e+06	1.54286e+06	1.59887e+06	1.05973e+06	2.10093e+06	605287	7.07214e+06	279443	146027	203089
05_QC_10040	quality control (abs)	NA	1.8981e+06	686065	6.9133e+06	15800000	151234	305855	395552	355345	376995	1.32052e+06	12300000	6.72212e+06	729219	4.42948e+06	753892	2.28095e+06	355834	1.08125e+06	957469	200846	247483	1.21107e+06	5.7363e+06	303681	240723	1.41595e+06	1.01897e+06	486123	685304	850577	374879	447675	473452	2.60398e+06	2.71637e+06	35700000	5.00899e+06	1.22801e+06	11200000	1.83709e+06	1.3828e+06	2.45334e+06	725241	8.39242e+06	256439	193365	259586
62_QC_10097	quality control (abs)	NA	1.63188e+06	462006	6.15165e+06	12900000	187217	201011	280566	269628	252528	938649	10700000	5.24851e+06	452198	3.76369e+06	682382	1.92853e+06	279181	929484	765202	361972	167425	1.11086e+06	5.15606e+06	259771	229740	536248	888451	438993	696966	685906	309118	415339	357385	2.25962e+06	2.66689e+06	32500000	4.38653e+06	2.01877e+06	9.66683e+06	1.655e+06	753484	2.21905e+06	591201	7.43426e+06	276727	275681	217556
28_QC_10063	quality control (abs)	NA	1.7451e+06	518434	6.50451e+06	15900000	131220	232076	313979	288945	283300	1.05e+06	10900000	5.62986e+06	597682	3.90802e+06	695491	1.95413e+06	286227	961708	826732	170604	195579	1.11008e+06	5.87471e+06	265987	225895	974764	927111	436059	658404	715962	283265	417815	391078	2.31749e+06	2.28238e+06	3.0634e+06	4.4752e+06	2.24029e+06	1.41941e+06	1.63187e+06	395012	2.38675e+06	691184	7.75651e+06	311463	158431	215447
39_QC_10074	quality control (abs)	NA	1.61763e+06	508648	6.21186e+06	14800000	128322	217896	289829	254851	254495	1.04643e+06	10600000	5.40641e+06	462153	3.77942e+06	658136	1.80041e+06	296156	934016	799378	351799	172536	1.08398e+06	4.81827e+06	266920	211930	886819	868786	423308	675940	690294	267955	398368	382597	2.21042e+06	2.52808e+06	31300000	4.35375e+06	2.26577e+06	1.89166e+06	1.61812e+06	731862	2.19379e+06	654089	7.54513e+06	148822	157775	198978
50_QC_10085	quality control (abs)	NA	1.69161e+06	487413	6.23465e+06	15100000	115911	210095	277211	266755	250543	1.08732e+06	10700000	5.57037e+06	436916	3741287	660791	1.86891e+06	291070	945198	792009	355906	166212	1.04356e+06	4.69602e+06	261019	227656	1.03465e+06	893518	407273	674358	700696	323602	232558	370208	2.28885e+06	2.36999e+06	33000000	4.35237e+06	2.03042e+06	1.75104e+06	1.41951e+06	1.21433e+06	2.13752e+06	574580	7.3542e+06	202211	303552	209303
mean(QC)	quality control (abs)	NA	1.70674e+06	534597	6.34945e+06	15050000	140647	232610	309873	285095	280843	1.06775e+06	1.08833e+07	5.44518e+06	539513	3.83736e+06	677119	1.9225e+06	298067	946575	812850	295812	184733	1.08944e+06	5.19397e+06	262467	224710	848949	900349	426965	599015	723666	296555	383996	391584	2.30533e+06	2.47864e+06	2.30796e+07	4.45552e+06	1.80849e+06	4.57863e+06	1.62674e+06	922870	2.24856e+06	640264	7.59244e+06	245851	205805	217327
sd(QC)	quality control (abs)	NA	104337	79349.2	311574	1.14324e+06	25484.3	37688.7	44148.9	36169.7	48685.7	136057	744088	842232	113034	335539	47167.4	197929	29035.7	81150.6	77268.3	86321.9	33167.1	78018.4	499020	27455.9	11033.8	408770	70727.4	38390.5	194369	63028.9	52538.3	76666.4	41694.7	157694	186435	1.56288e+07	290519	524359	4.56386e+06	133317	363050	140732	59916.7	452022	59695.5	67404	21877.6
dev(QC),%	quality control (abs)	NA	6.11325	14.8428	4.9071	7.59629	18.1193	16.2025	14.2474	12.6869	17.3356	12.7424	6.83695	15.4675	20.9511	8.74402	6.9659	10.2954	9.74132	8.57308	9.50586	29.1813	17.954	7.16131	9.60768	10.4607	4.91025	48.1502	7.85556	8.99149	32.4481	8.70968	17.7162	19.9654	10.6477	6.84043	7.52166	67.7167	6.52043	28.9943	99.6773	8.19536	39.3393	6.25874	9.35813	5.95358	24.2812	32.7514	10.0667
17_QC_10052	quality control (normalization on Total sum)	NA	0.859093	0.282726	3.15439	8.19624	0.067427	0.118652	0.156713	0.142678	0.138608	0.499871	5.23937	2.12365	0.289933	1.76492	0.317486	0.882955	0.145215	0.429417	0.38196	0.173131	0.082567	0.506871	2.53278	0.112788	0.110139	0.127227	0.41773	0.191955	0.105367	0.362377	0.11439	0.203463	0.194417	1.11615	1.19734	1.51184	2.15608	0.553866	0.800356	0.829413	0.549733	1.08985	0.313992	3.66867	0.144961	0.0757511	0.105352
05_QC_10040	quality control (normalization on Total sum)	NA	0.679933	0.24576	2.47646	5.65983	0.0541746	0.109563	0.141693	0.127291	0.135046	0.473033	4.40607	2.40798	0.261219	1.58672	0.270057	0.817074	0.127466	0.387322	0.342982	0.0719466	0.0886527	0.433828	2.05484	0.108784	0.0862312	0.507218	0.365011	0.174137	0.245488	0.304691	0.134288	0.160365	0.169599	0.932792	0.973051	12.7884	1.79431	0.439894	4.01203	0.658076	0.495344	0.878827	0.259794	3.00631	0.0918608	0.0692667	0.092988
62_QC_10097	quality control (normalization on Total sum)	NA	0.67658	0.191548	2.55048	5.34835	0.0776203	0.0833394	0.116323	0.111788	0.104698	0.389165	4.43623	2.17604	0.187482	1.56043	0.282916	0.79957	0.115749	0.385365	0.317254	0.150074	0.0694145	0.460564	2.13771	0.107701	0.0952505	0.222329	0.368353	0.182007	0.288963	0.284377	0.128161	0.1722	0.148172	0.936842	1.10569	13.4745	1.81866	0.836986	4.00788	0.686165	0.312395	0.92002	0.245112	3.08225	0.114731	0.114297	0.0901991
28_QC_10063	quality control (normalization on Total sum)	NA	0.821306	0.243994	3.06125	7.48311	0.0617566	0.109223	0.14777	0.135988	0.133331	0.494167	5.12993	2.64962	0.281291	1.83925	0.327323	0.919685	0.134709	0.452614	0.38909	0.0802925	0.0920463	0.522442	2.76485	0.125183	0.106314	0.458759	0.436331	0.205225	0.309868	0.336957	0.133315	0.196639	0.184055	1.09069	1.07417	1.44174	2.10619	1.05436	0.668023	0.768018	0.185907	1.12329	0.325296	3.65049	0.146585	0.0745633	0.101397
39_QC_10074	quality control (normalization on Total sum)	NA	0.711788	0.223815	2.73334	6.51229	0.0564644	0.0958783	0.12753	0.11214	0.111983	0.460452	4.66421	2.37893	0.203357	1.66302	0.289593	0.792217	0.130314	0.410985	0.351742	0.154798	0.0759192	0.476972	2.12013	0.11745	0.0932535	0.390218	0.382283	0.186264	0.297427	0.303743	0.117905	0.17529	0.16835	0.972631	1.1124	13.7726	1.91574	0.996982	0.832368	0.712004	0.322034	0.965311	0.287812	3.32001	0.0654847	0.0694241	0.0875544
50_QC_10085	quality control (normalization on Total sum)	NA	0.726306	0.209274	2.67689	6.48329	0.0497671	0.0902056	0.119023	0.114533	0.107572	0.466847	4.59412	2.39168	0.187593	1.60635	0.283715	0.802431	0.124973	0.405827	0.340054	0.152811	0.0713642	0.44806	2.01627	0.11207	0.0977455	0.444236	0.383638	0.174865	0.28954	0.300849	0.138941	0.0998505	0.158951	0.982734	1.01757	14.1688	1.86872	0.871774	0.75182	0.609474	0.52138	0.917759	0.2467	3.15757	0.0868206	0.130332	0.0898655
mean(QC)	quality control (normalization on Total sum)	NA	0.745835	0.232853	2.77547	6.61385	0.0612017	0.101143	0.134842	0.12407	0.121873	0.463922	4.74499	2.35465	0.235146	1.67011	0.295182	0.835655	0.129738	0.411922	0.353847	0.130509	0.079994	0.474789	2.2711	0.113996	0.0981557	0.358331	0.392224	0.185742	0.256109	0.315499	0.127833	0.167968	0.170591	1.00531	1.08004	9.52631	1.94328	0.792311	1.84541	0.710525	0.397799	0.98251	0.279784	3.31422	0.108407	0.0889392	0.0945595
sd(QC)	quality control (normalization on Total sum)	NA	0.076424	0.0320054	0.274507	1.0769	0.0101114	0.0134689	0.0163652	0.0132876	0.0153765	0.0397474	0.355548	0.188186	0.047654	0.11018	0.0222484	0.0527947	0.00988086	0.0257307	0.0271448	0.0429837	0.00927204	0.0343496	0.304815	0.0064658	0.00877495	0.150037	0.028562	0.0117079	0.076981	0.0286223	0.00974149	0.0370169	0.0166917	0.0788665	0.0785474	6.25148	0.152226	0.244918	1.67756	0.0787371	0.145467	0.100484	0.0346477	0.287019	0.0329115	0.0264759	0.007153
dev(QC),%	quality control (normalization on Total sum)	NA	10.2468	13.7449	9.89046	16.2825	16.5215	13.3166	12.1365	10.7098	12.6168	8.56768	7.49313	7.99211	20.2657	6.59718	7.53718	6.31776	7.61603	6.24651	7.67134	32.9355	11.5909	7.23471	13.4215	5.67195	8.93983	41.871	7.28206	6.30333	30.0579	9.07207	7.62047	22.0381	9.78462	7.84502	7.27265	65.6233	7.83345	30.9119	90.9045	11.0815	36.5681	10.2273	12.3837	8.66025	30.3591	29.7685	7.56456
[truncated: 53 more columns]

## Sheet: data in negative ion mode
samples	group	stage	Cer-NDS(d18:0/24:0)+HCO2	Cer-NDS(d20:0/26:0)+HCO2	Cer-NP(t18:0/26:0)+HCO2	Cer-NS(d18:1/16:0)+HCO2	Cer-NS(d18:1/22:0)+HCO2	Cer-NS(d18:1/24:0)+HCO2	Cer-NS(d18:1/24:1)+HCO2	Cer-NS(d18:1/26:0)+HCO2	CL(16:0_16:0_20:1_20:1)-2H	CL(16:0_16:1_18:0_18:1)-2H	CL(16:0_18:0_18:1_18:1)-2H	CL(16:0_18:0_22:5_22:6)-2H	CL(16:0_18:0_22:6_22:6)-2H	CL(16:0_18:1_18:1_18:1)-2H	CL(18:0_18:0_18:1_20:1)-2H	CL(18:0_18:0_18:1_20:2)-2H	CL(18:1_18:1_18:1_18:2)-2H	CL(18:1_18:1_18:1_20:3)-2H	CL(18:1_18:1_18:2_18:2)-2H	CL(18:1_18:1_18:2_20:4)-2H	CL(18:1_18:1_20:3_20:4)-2H	LPC(16:0)+HCO2	LPC(18:0)+HCO2	LPC(18:1)+HCO2	LPC(18:2)+HCO2	LPE(16:0)-H	LPE(18:0)-H	LPE(18:1)-H	LPE(18:2)-H	LPE(20:4)-H	OxCL(16:1_18:2_20:4(OOH)2_22:5)-2H	OxCL(18:1_20:3(OOH)2_20:3(OOH)_20:3(OOH)2)-2H	OxCL(18:2(OOH)_18:2(OOH)_18:2(OOH)2_18:2(OOH)2)-2H	OxLPE(16:1(COOH))-H	OxPC(16:0_18:1(Ke))+HCO2	OxPC(16:0_18:1(OOO))+HCO2	OxPC(16:0_18:2(Ke,OH))+HCO2	OxPC(16:0_18:2(OH))+HCO2	OxPC(16:0_18:2(OOH))+HCO2	OxPC(16:0_18:3(OH))+HCO2	OxPC(16:0_18:3(OO))+HCO2	OxPC(16:0_20:4(OOH))+HCO2	OxPC(18:0_18:1(Ke,OH))+HCO2	OxPC(18:0_18:2(Ke))+HCO2	OxPC(18:0_18:2(Ke,OH))+HCO2	OxPC(18:0_18:2(OOH))+HCO2	OxPC(18:0_18:3(OH))+HCO2
1	endometriosis	III-IV	0.171696	0.16378	0.190525	0.504289	0.0526792	0.264529	0.0829023	0.159266	0.355012	1.06303	0.0640672	0.250043	0.451421	0.0136925	0.141913	1.15257	0.81902	0.511224	0.269747	0.365812	0.0825907	1.80879	1.19193	0.439766	0.311996	0.313697	0.764868	0.714854	0.33898	0.415838	1.31133	0.0589751	0.458944	0.449096	0.101513	0.405172	0.0136464	0.879611	0.976417	0.403924	0.298046	0.145651	0.110459	0.0111833	0.168554	0.425179	0.258882
2	endometriosis	I-II	0.5284	0.895208	0.776708	1.19358	0.102276	0.390824	0.110325	0.413449	0.602059	2.41112	0.0132454	0.394327	0.16913	0.0607155	0.199954	1.35917	1.59329	0.959558	0.684548	0.460706	0.0780159	0.811462	1.42771	0.0697015	0.0630802	0.103387	0.273494	0.351204	0.19111	0.345322	1.20004	0.137577	0.0607231	0.531863	0.0115618	0.14903	0	0.220102	0.448846	0.157312	0.102535	0.0787975	0.0133156	0.059477	0.131343	0.127529	0.18846
3	endometriosis	III-IV	0.539612	1.17388	1.41893	2.13574	0.271007	0.478098	0.217863	0.360564	0.851941	2.53184	0.0468996	1.11479	0.152712	0.126882	0.392949	1.95798	1.77496	1.21587	0.818765	0.312812	0.0642185	0.776649	1.93741	0.0736228	0.123598	0.139723	0.342519	0.566017	0.263781	0.0780761	1.86117	0.2679	0.041745	0.396883	0.103569	0.276304	0.0203405	0.352304	0.183089	0.171489	0.0966698	0.241902	0.0208907	0.0662932	0.15518	0.0966129	0.24748
4	endometriosis	I-II	1.26909	1.67905	1.22404	2.96042	0.329703	0.518221	0.0885494	0.714969	1.46934	2.19535	0.0501698	1.95491	0.279714	0.112158	0.48107	1.94646	2.05885	1.85152	0.580063	0.526987	0.0557616	0.43983	2.45573	0.140694	0.138903	0.187094	0.247473	0.669305	0.146072	0.103908	1.01199	0.081147	0.0553306	0.204734	0	0.146347	0.106756	0.0493635	0.0274532	0.108064	0.358119	0.225437	0	0.0557582	0.357425	0.0791996	0.208241
5	endometriosis	I-II	1.66105	1.29028	1.33302	3.49984	0.25537	0.537824	0.289769	0.463748	1.08585	2.51028	0.329112	2.31194	0.37829	0.15137	0.173911	1.43918	1.6381	2.54937	0.635976	0.552992	0.0703253	1.25164	1.87816	0.346966	0.329383	0.31243	0.254853	0.43669	0.392484	0.118199	1.49273	0.120552	0.258061	0.483672	0	0.077412	0	0.224983	0.363076	0.0656061	0.136112	0.253886	0.0680313	0	0.164442	0.40704	0.372061
6	endometriosis	I-II	1.32756	2.09817	2.47927	4.21391	0.361174	0.583551	0.0765656	0.783434	0.706774	2.54003	0	1.96963	0.32939	0.203189	0.465969	1.25447	2.25119	2.44277	0.648919	0.595023	0.12958	0.698595	3.95288	0.0798611	0.216229	0.321939	0.692187	0.541077	0.2752	0.120813	1.49906	0.284053	0.0810364	0.443856	0	0.249505	0.0787022	0.184274	0.210204	0.16242	0.278676	0.622423	0	0.0413784	0.0713088	0.260802	0.773198
7	endometriosis	III-IV	1.52421	1.4704	2.01056	4.65882	0.186986	0.482844	0.175378	0.781974	1.04472	2.54703	0.168062	3.60344	0.204122	0.0403496	0.404277	1.86534	2.22507	3.26837	0.52147	0.717399	0.0825169	1.43805	2.74295	0.299729	0.273255	0.420216	0.228181	0.258166	0.147569	0.0763758	1.04382	0.318614	0.123621	0.241681	0.0429385	0.369654	0	0.157237	0.637244	0.650718	0.0858964	0.29185	0.0373514	0	0.0374154	0.109064	0.267967
8	endometriosis	III-IV	1.25125	1.53038	2.21866	5.03957	0.463478	1.22839	0.403489	0.713476	1.28631	2.32195	0.0849262	4.21673	0.331002	0.0525835	0.980999	1.60844	1.72309	2.90712	1.08742	0.33961	0.176358	0.927923	4.34544	0.315964	0.386156	0.0896469	0.749472	0.241112	0.564985	0.221697	0.935518	0.0416495	0.0812392	0.289367	0.0450584	0.604849	0.0470101	0.257753	0.0803083	0.316704	0.252076	0.255776	0	0.0442012	0.218517	0.330731	0.387421
9	endometriosis	I-II	1.19878	3.2819	2.68306	4.63057	0.723734	1.65514	0.629438	1.28716	1.51859	2.32673	0.0435338	4.95811	0.173803	0.358503	0.702577	1.15371	1.06789	2.34063	1.06926	0.45876	0.114679	0.881474	3.77525	0.289663	0.507979	0.27689	0.567999	0.0442123	0.326348	0.536473	0.694298	0.342171	0.53401	0.21351	0	0.29652	0.0438675	0.406884	0.735749	0.20204	0.0438675	0.163742	0.0394368	0.0432779	0.251359	0.125822	0.276231
10	endometriosis	III-IV	1.41797	2.71762	2.94648	5.72451	0.492599	0.974376	0.41675	0.81747	0.906697	2.54752	0.308835	5.24776	0.227193	0.0475769	0.81556	1.01155	1.2463	2.30913	0.850171	0.347746	0.130425	1.2586	3.21283	0.506732	0.211233	0.141151	0.522174	0.331958	0.153698	0.569827	2.1446	0.272836	0.104216	0.191054	0.151117	0.568652	0.163249	0.251894	0.471336	0.294103	0.572388	0.574801	0	0.0550054	0.454065	0.371322	0.543858
11	endometriosis	I-II	0.1673	0.169628	0.221951	0.442285	0.0605185	0.178946	0.0749353	0.0938364	0.331634	1.02035	0.0376555	0.354665	0.3837	0.0140189	0.0939194	0.967558	0.878005	0.576774	0.285089	0.291684	0.0778153	1.65166	1.25689	0.463117	0.441911	0.300541	0.785808	0.743334	0.272941	0.272995	1.32622	0.0383289	0.348417	0.502457	0.15774	0.33018	0.032646	0.933065	1.00463	0.31656	0.368712	0.0987721	0.124197	0.0144341	0.144028	0.469945	0.285266
12	endometriosis	III-IV	0.516578	0.814021	0.92005	1.69119	0.0570092	0.610558	0.111982	0.362159	0.436514	2.09453	0.0714537	1.64431	0.381445	0.0444023	0.199708	1.75917	1.1799	0.91784	0.697513	0.310166	0.0873558	0.975523	1.38162	0.288994	0.121764	0.174336	0.391495	0.530481	0.0500623	0.155409	1.21982	0.0991894	0.127972	0.244993	0.0322406	0.151446	0.0752306	0.40322	0.163179	0.0837289	0.212477	0.163296	0	0.0163929	0.0921572	0.0782445	0.15516
13	endometriosis	III-IV	0.769372	1.33118	1.18948	2.68548	0.323563	0.38563	0.311503	0.287676	0.991371	2.84649	0.226493	2.05729	0.0638905	0.146476	0.322546	2.1138	1.8919	1.24275	0.642243	0.345624	0.228996	0.712221	2.00078	0.197692	0.351767	0.168705	0.344592	0.483129	0.294498	0.280652	1.02131	0.11863	0.149593	0.41017	0.0235044	0.242713	0.0281471	0.14416	0.186695	0.152646	0.199651	0.258119	0	0	0.0963358	0.16449	0.0694647
14	endometriosis	III-IV	1.55146	1.97582	1.65186	3.16656	0.27595	0.382637	0.591621	0.432156	0.812129	2.67048	0.0312438	2.72706	0.159434	0.189749	0.231378	1.62425	1.38149	2.47218	1.07736	0.525169	0.964313	0.984726	2.1772	0.342304	0.310423	0.12235	0.296444	0.360299	0.196232	0.195008	0.81426	0.22361	0.0634673	0.281272	0.0302628	0.421722	0.153623	0.180766	0.228222	0.198754	0.376868	0.360974	0	0.0278472	0.250287	0.0854385	0.177568
15	endometriosis	I-II	1.19923	2.09984	2.01207	3.87246	0.118129	0.848207	0.990682	0.479522	1.31657	2.1783	0	3.46287	0.222574	0.258488	0.532734	1.46122	1.50934	2.47698	0.920592	0.340969	0.107419	1.14095	2.4738	0.270512	0.190944	0.186074	0.548909	0.495043	0.0736035	0.289565	0.836352	0.109989	0.187707	0.312613	0	0.565801	0	0.282946	0.317017	0.112548	0.359987	0.388881	0.0404608	0.0345007	0.134386	0.0725191	0.610202
16	endometriosis	I-II	0.626614	0.075638	0.0958037	0.775685	0.48502	1.39992	1.19784	0.472989	0.38328	1.04019	0.055611	0.162285	0.30187	0.24648	0.169214	1.29612	0.858811	0.287968	0.210426	0.224157	0.0581087	0.815942	0.494612	0.283518	0.366607	0.0619214	0.459026	0.283824	0.110591	0.184094	0.809311	0.057519	0.567358	0.156386	0.131086	0.160323	0.0797532	1.1854	1.87562	0.512799	0.743975	0.176289	0.126532	0.0137504	0.333784	0.656342	0.19977
18	endometriosis	I-II	0.138652	0.114637	0.184429	0.424812	0.0462493	0.209878	0.0926452	0.135052	0.447261	1.45917	0.0693562	0.456593	0.424095	0.0438782	0.141696	1.31798	0.903872	0.520423	0.351931	0.271099	0.0734819	1.10603	0.869857	0.256505	0.342175	0.129891	0.411744	0.578831	0.230954	0.294064	1.13329	0.0386872	0.465588	0.260499	0.104334	0.219165	0.0349266	0.872988	1.22881	0.261334	0.480676	0.187358	0.120448	0.0336214	0.205785	0.415842	0.272834
19	endometriosis	I-II	0.573823	0.510269	0.935071	1.53072	0.161338	0.241651	0.404712	0.286471	0.696575	2.9133	0.0424248	1.19421	0.12155	0.0900128	0.3197	1.92442	1.77233	1.11052	0.556846	0.392086	0.169776	0.627214	0.950618	0.166082	0.221222	0.0651674	0.267432	0.233137	0.128308	0.0568913	0.756708	0.0557085	0.070113	0.0901897	0.045718	0.125498	0.0269969	0.149065	0.166734	0.0851381	0.16411	0.313553	0.0408283	0.0132578	0.0310609	0.170508	0.123104
20	endometriosis	I-II	0.784022	1.35197	1.36883	2.66354	0.241964	0.557467	0.516786	0.586444	1.64786	2.41469	0.0690026	2.60416	0.250567	0.124698	0.403827	2.16866	2.20661	1.81328	0.639323	0.328923	0.163441	0.706158	1.81571	0.235668	0.133028	0.0740766	0.350477	0.558911	0.02412	0.252699	0.750737	0.0978632	0.0674229	0.195928	0.0220834	0.0685589	0.0244387	0.151781	0.0748375	0.0689526	0.0244387	0.362772	0	0	0.29889	0.136357	0.174002
21	endometriosis	I-II	1.23302	1.8674	1.14697	2.79984	0.234996	0.541008	0.491086	0.592124	0.753825	2.75501	0.15962	3.53951	0.578746	0.0735294	0.515283	2.06269	2.16726	1.99622	0.915025	0.44584	0.0772787	0.531701	1.86925	0.288723	0.205386	0.129807	0.29099	0.384715	0.335425	0.0306196	0.888471	0.0683592	0.106744	0.183661	0	0.153604	0.033022	0.180994	0.349701	0.177121	0.217722	0.145323	0.0363109	0.0297039	0.13999	0.196997	0.127569
22	endometriosis	I-II	0.170353	0.161778	0.253481	0.48205	0.0450385	0.139617	0.0934106	0.152897	0.418185	1.0803	0.0434146	0.37154	0.361435	0.0164728	0.169202	0.982565	0.729589	0.495417	0.345674	0.314217	0.0432909	1.48889	1.17931	0.400668	0.38953	0.258318	0.878051	0.639601	0.243038	0.355152	1.23879	0.0318773	0.466575	0.509945	0.100862	0.362413	0.00905428	0.849332	0.988459	0.28634	0.258998	0.133953	0.0707172	0.00326295	0.146799	0.417176	0.314543
23	endometriosis	I-II	0.636417	0.780489	0.974164	1.38346	0.192237	0.520869	0.184542	0.287447	0.896197	2.40958	0.059565	1.30979	0.316842	0.0340058	0.292295	1.88642	1.36846	1.22029	0.50817	0.441896	0.0649133	0.584084	1.12321	0.114976	0.119585	0.126852	0.318526	0.348259	0.0940719	0.182907	1.50405	0.0285441	0.0647581	0.276518	0	0.0907194	0.0138388	0.15038	0.310731	0.0428291	0.070364	0.0998623	0.0139723	0.016637	0.0741243	0.0275289	0.151337
24	endometriosis	I-II	1.11491	1.04627	1.02572	2.38359	0.168471	0.911923	0.332518	0.21786	1.1289	2.57155	0.022538	2.08404	0.386756	0.0247162	0.399328	1.68449	2.26916	1.63535	0.426229	0.361771	0.0818407	0.617055	1.745	0.243562	0.27214	0.110782	0.422225	0.364563	0.307311	0.232345	0.460003	0.0230555	0.109787	0.430291	0.0325014	0.0472055	0.0262784	0.122514	0.0828192	0.216971	0.205973	0.284734	0.0717613	0.0270707	0.332669	0.32903	0.176064
34	control	0	0.286578	0.189046	0.215883	0.345881	0.0676167	0.32267	0.101289	0.149293	0.368943	1.2274	0.058482	0.31074	0.549965	0.0189059	0.0931846	0.995821	0.647148	0.434097	0.228643	0.255487	0.0513524	1.82069	1.33997	0.421232	0.608823	0.164454	1.2053	0.430325	0.153386	0.248921	0.832162	0.0594536	0.60234	0.398194	0.183082	0.263525	0.00934572	1.22014	0.994724	0.42925	0.32993	0.173985	0.0902598	0.0550049	0.130615	0.487138	0.29518
35	control	0	0.59532	0.519211	0.635635	1.34052	0.0837455	0.37393	0.154226	0.313893	0.635405	2.43304	0.0117367	1.01576	0.267194	0.0376043	0.244376	1.74379	1.45567	1.10344	0.453075	0.31233	0.0979909	1.21043	1.56011	0.220403	0.10879	0.111945	0.563392	0.210965	0.101752	0.105346	0.738578	0.123385	0.126244	0.282879	0.0154967	0.0707222	0.0385912	0.178056	0.26223	0.0377215	0.162252	0.0381288	0	0	0.159478	0.0829597	0.102762
36	control	0	1.04652	1.16008	0.839778	2.21908	0.315064	0.647543	0.193579	0.441399	0.506054	2.75681	0.0501995	1.81989	0.369014	0.0948934	0.393796	2.04115	1.93874	1.08861	0.68816	0.115747	0.0262285	0.845374	1.27474	0.112711	0.112564	0.142219	0.658617	0.346347	0.322506	0.231525	0.9089	0.0912458	0.18161	0.259137	0	0.176709	0.0798299	0.36548	0.260191	0.084092	0.229838	0.13198	0.0262664	0	0.0743383	0.0766308	0.214256
38	control	0	0.624914	0.187649	0.17096	1.26295	0.319135	0.937968	0.734758	0.612175	0.611823	1.2786	0.0567732	0.124603	0.315392	0.175668	0.212187	1.42855	1.09965	0.232293	0.360153	0.241337	0.0822711	0.312633	0.17429	0.345858	0.172376	0.0570094	0.207363	0.631789	0.230135	0.437256	2.09924	0.0290839	0.366973	0.141533	0.103373	0.121363	0.0309827	0.783832	0.812701	0.306701	0.289516	0.0711104	0.0728146	0.0249324	0.0876178	0.296081	0.18032
41	control	0	0.26681	0.590789	0.718098	0.844167	0.162128	0.427695	0.0382952	0.204351	1.16356	3.93733	0.103346	0.519744	0.0824126	0	0.241739	2.26053	2.08735	0.87792	0.731219	0.109757	0.0967843	0.382751	0.704284	0.059622	0.0216857	0.163184	0.224824	0.198814	0.0881441	0.195298	1.12703	0.0436614	0.0791075	0.104883	0.0190224	0.0205819	0.00892914	0.23258	0.0886403	0.0360366	0.0677847	0.0443861	0.00870903	0.0105023	0.0804416	0.0600512	0.12183
42	control	0	0.185149	0.249689	0.306246	0.369159	0.0550446	0.237713	0.0945542	0.108388	0.473094	1.17949	0.0254621	0.234893	0.325656	0.015518	0.0823724	1.05712	0.865623	0.429341	0.245356	0.246025	0.0698758	1.60723	1.16109	0.408481	0.235347	0.165056	0.855915	0.597234	0.264418	0.320669	1.30268	0.0352527	0.401829	0.365398	0.149659	0.270239	0.0262671	0.813813	0.892716	0.236466	0.314153	0.109659	0.0758711	0.0205412	0.15313	0.367706	0.341149
43	control	0	0.43578	0.501084	0.724026	1.4404	0.0858232	0.457851	0.132367	0.320743	1.0306	2.63125	0.0789548	0.672415	0.192662	0	0.228857	1.63754	1.98795	0.887933	0.5572	0.0765186	0.0150508	0.432153	1.37047	0.118131	0.16213	0.185855	0.543545	0.240893	0.303023	0.162341	1.3211	0.0320701	0.0168323	0.277258	0.0150825	0.0452875	0.0154288	0.151408	0.0980692	0.195655	0.11856	0.0477875	0.0141198	0.0528313	0.0346669	0.0365783	0.168663
44	control	0	0.602035	1.26369	1.11936	1.98444	0.198185	0.667252	0.0463199	0.550508	1.67494	3.21479	0.220449	1.10368	0.108802	0.160376	0.334779	2.08268	2.12215	1.11919	0.558617	0.410235	0.0310867	0.867015	1.80931	0.178389	0.258472	0.329496	0.47738	0.36469	0.390437	0.138911	0.501513	0.025208	0.0844403	0.274117	0.0785655	0.106313	0.0209522	0.165644	0.149881	0.120213	0.181738	0.142198	0.0212412	0	0.0982669	0.187079	0.152022
45	control	0	1.03823	1.09142	2.08134	3.06036	0.287211	1.00546	0	0.404202	0.806145	3.36355	0.117492	1.18105	0.315102	0.146403	0.420673	2.15743	1.92234	1.65566	0.995669	0.248528	0.0354749	1.02293	2.10977	0.258072	0.397636	0.131597	0.342687	0.278834	0.189275	0.44097	1.05162	0.0318805	0.0339803	0.188693	0.0387915	0.136932	0.0442575	0.29765	0.198111	0.0324088	0.086833	0.270316	0	0.0390224	0.0648134	0.0717201	0
46	control	0	0.711576	1.89383	2.38869	3.27284	0.0806118	0.959175	0.149048	0.712065	1.86863	3.48044	0.11749	1.06993	0.41223	0.0789498	0.161368	1.57934	1.77179	1.86962	0.602458	0.394412	0.0475208	0.859097	2.41861	0.247899	0.0489899	0.118102	1.00462	0.530379	0.170743	0.184919	0.815616	0.301445	0.16212	0.367148	0	0.321316	0	0.0817104	0.0449611	0.0774879	0	0.203715	0	0	0.0747829	0.160636	0.197878
47	control	0	0.733671	0.331081	0.303237	1.16932	0.323045	0.941622	0.461681	0.620286	0.338729	1.51421	0.0749639	0.0783072	0.470965	0.348568	0.279964	1.29052	0.715264	0.223014	0.27688	0.298566	0.044139	1.25644	0.893288	0.67724	0.447245	0.0663485	0.774813	0.542906	0.207673	0.0914077	0.485578	0.0834131	0.471144	0.152392	0.178216	0.13584	0.0837962	0.88237	1.47227	0.458611	0.701135	0.266699	0.186234	0.0219045	0.346784	0.65446	0.19271
48	control	0	0.323481	0.333872	0.539019	0.975688	0.121541	0.127636	0.0516217	0.173287	0.452925	1.57313	0.024429	0.243202	0.400526	0.00805917	0.0936396	1.19174	0.716357	0.542685	0.454404	0.247531	0.0690684	1.35381	1.52354	0.535409	0.338886	0.0738684	0.719373	0.772853	0.231161	0.12921	0.993276	0.0338422	0.205503	0.384567	0.0268195	0.159963	0.0332099	0.629151	0.586905	0.185773	0.253977	0.081266	0.097311	0.0418773	0.110095	0.553076	0.265463
50	control	0	0.668671	1.79433	1.6651	2.43407	0.208771	0.721732	0.0871267	0.506215	0.976563	2.33243	0.109391	1.15018	0.322563	0.0272766	0.276522	1.85698	1.40524	1.87436	0.723128	0.357778	0.0598771	0.613956	2.26098	0.0851736	0.367945	0.0615223	0.689207	0.542134	0.212635	0.243167	0.801226	0.0608806	0.292775	0.215603	0	0	0.074929	0.054437	0.182171	0.236281	0.295192	0.160209	0.0234569	0.0279337	0.312468	0.188479	0.136525
51	control	0	0.573191	0.0810734	0.0532236	0.280443	0.158645	0.563625	0.366925	0.257611	0.43842	1.93086	0.0529003	0.199895	0.230211	0.132609	0.151076	1.80701	1.3076	0.22483	0.302736	0.185603	0.0644284	0.512994	0.333975	0.207292	0.218624	0.0413175	0.339257	0.167248	0.0883953	0.120657	0.680571	0.0385599	0.43787	0.129343	0.118756	0.0986665	0.0671576	0.967155	1.32398	0.380232	0.579516	0.162952	0.120279	0.020265	0.264459	0.522129	0.0846727
52	control	0	0.16614	0.218272	0.216736	0.42247	0.0163564	0.131213	0.0296818	0.0959725	0.485967	2.3369	0.0318996	0.29854	0.249842	0.0083584	0.0758181	1.60264	1.35755	0.423492	0.491239	0.330183	0.0849048	0.602409	0.793643	0.173996	0.217022	0.104901	0.443986	0.297018	0.148946	0.18672	0.978729	0.0544908	0.418339	0.254513	0.214616	0.127776	0.00860429	0.918035	0.753098	0.233748	0.220337	0.123106	0.0552689	0.00438853	0.123593	0.311795	0.220704
53	control	0	0.474511	0.874398	0.841594	1.33679	0.229556	0.49675	0.172299	0.326648	0.724575	3.45191	0.078997	0.66955	0.13122	0	0.221765	1.97067	1.92744	0.739347	0.817876	0.259157	0.110702	0.539198	1.94593	0.116372	0.0770283	0.08778	0.258051	0.237218	0.116669	0.103096	0.655059	0.0272183	0.0567737	0.158704	0.0172938	0.0918631	0	0.199522	0.135387	0.0799868	0.0967875	0.0554769	0.0273751	0.0150468	0.0554818	0.188514	0.179154
28_QC_10137	quality control (abs)	NA	212752	45559.8	46125.5	363743	158984	463432	377353	165008	126390	341655	26466.8	42569.5	147651	61597.3	114561	434617	286279	97860.3	72898.7	107725	19660.5	722288	404751	215730	163603	55443	386496	181683	65062.9	92379.1	562509	28162.6	252899	95952.6	67741.4	106669	25273.7	571499	727571	237922	271572	85667.4	54956.1	12364.7	120610	287439	132979
17_QC_10126	quality control (abs)	NA	232944	49568.2	49810.3	424439	179831	507073	434471	177581	138065	375390	21989.8	48958.6	155348	64423.6	139448	459443	311983	108679	70250.2	104678	26730.5	833398	474763	238762	185885	65421.7	405928	203721	79137	104972	470410	32336.9	273662	107834	69152.5	132883	26238.6	589608	822416	242783	360454	102867	52341.8	13713.1	141086	319036	161985
39_QC_10148	quality control (abs)	NA	243326	50750.4	52574.8	427660	187916	514365	431040	186145	147714	404826	30213.6	52140.1	173893	79470.7	146218	503172	321229	119911	86506.5	119006	20856.5	862404	460605	247443	196719	69968.1	485924	223544	82263.6	112880	672250	54384.4	299410	113574	81503.2	123187	31388.2	656929	875388	270020	324421	92672.9	65674.9	13678.6	137238	304529	163404
50_QC_10159	quality control (abs)	NA	249304	51384.5	52325.8	410720	187218	526658	442152	193774	156520	420271	33062.2	53227.8	166077	77623.7	147858	527901	347948	116451	83432.8	117333	22580.4	842647	438070	231276	195041	70617	504730	218671	77673.5	110432	531139	46342.7	301870	114831	85300.8	142680	33842.6	629229	850728	280566	318839	121156	71504.1	14697.9	147915	297750	168842
05_QC_10114	quality control (abs)	NA	241715	51827.8	56648.9	469720	187882	527600	447384	183433	133763	367066	19518.6	47563.9	146532	56154	152408	433959	298805	86370.5	80714.6	113627	30185.1	933950	495995	266893	214974	70281.9	347307	223769	74792.7	110746	668970	21325.3	269837	102775	70753.4	127104	25053.9	595962	819556	247136	366842	60502	48776.5	13454.3	148599	261589	175511
62_QC_10171	quality control (abs)	NA	263011	54629.4	53662.4	448571	198887	549439	467871	195288	158515	441826	37306.5	58549.9	173032	83139.1	147974	558490	352720	127725	87201.1	124301	24400.7	912485	500673	268255	205137	75837.4	544272	239939	35713.8	119257	559122	28127.6	315754	130434	89395.9	135131	36372.6	699052	901484	291642	398906	125695	76535.2	16093.3	146745	340348	188742
mean(QC)	quality control (abs)	NA	240509	50620	51858	424142	183453	514761	433379	183538	143495	391839	28092.9	50501.6	160422	70401.4	141411	486264	319828	109499	80167.3	114445	24068.9	851195	462476	244726	193560	67928.2	445776	215221	69107.2	108445	577400	35113.3	285572	110900	77307.9	127942	29694.9	623713	832857	261678	340172	98093.3	61631.4	14000.3	140366	301782	165244
sd(QC)	quality control (abs)	NA	16857	2994.91	3577.6	36096.5	13444.5	28992.9	30359	11211.5	12883	37090.5	6745.27	5455.66	12282.1	11071.6	13809.3	51688.8	26471.2	15231.4	7096.54	7314.39	3913.34	74481.2	36509.9	20541	17669.7	6951.96	76924.8	20111	17383.2	9121.4	79403.3	12588.9	23770	11857.6	9258.46	12403	4851.67	47894.2	60347.3	22167.5	44680.1	24138.9	11243.2	1267.01	10640.2	26944.4	18577
dev(QC),%	quality control (abs)	NA	7.00891	5.91646	6.89884	8.51047	7.32858	5.6323	7.0052	6.10856	8.97804	9.46574	24.0106	10.8029	7.65614	15.7264	9.76532	10.6298	8.27669	13.91	8.85216	6.39118	16.2589	8.75019	7.89444	8.39344	9.12883	10.2343	17.2564	9.34435	25.1539	8.41112	13.7519	35.8523	8.32364	10.6921	11.9761	9.69426	16.3384	7.67889	7.24582	8.47128	13.1346	24.6081	18.2426	9.04989	7.58034	8.92844	11.2422
28_QC_10137	quality control (normalization on Total sum)	NA	0.503413	0.107804	0.109142	0.86069	0.376188	1.09657	0.892893	0.390441	0.299063	0.808424	0.0626258	0.100728	0.349371	0.145752	0.271074	1.02839	0.677395	0.231557	0.172493	0.2549	0.0465207	1.70908	0.957721	0.51046	0.387117	0.131189	0.914528	0.429897	0.153952	0.218587	1.33101	0.0666383	0.59841	0.227043	0.16029	0.252399	0.0598026	1.35228	1.72158	0.562972	0.642593	0.202706	0.130037	0.0292574	0.285387	0.680139	0.314656
17_QC_10126	quality control (normalization on Total sum)	NA	0.505218	0.107505	0.10803	0.920539	0.390023	1.09976	0.942297	0.385144	0.29944	0.81416	0.0476922	0.106183	0.336925	0.139724	0.30244	0.996456	0.67664	0.235707	0.152361	0.22703	0.0579741	1.8075	1.02968	0.517835	0.403154	0.141889	0.880392	0.441838	0.171635	0.227667	1.02024	0.0701335	0.593527	0.233874	0.14998	0.288201	0.0569072	1.27876	1.78369	0.526557	0.781765	0.223101	0.113521	0.0297415	0.305993	0.691937	0.351318
39_QC_10148	quality control (normalization on Total sum)	NA	0.490818	0.10237	0.10605	0.862641	0.379048	1.03754	0.86946	0.375476	0.297957	0.816583	0.0609445	0.105173	0.350763	0.160302	0.294939	1.01496	0.647958	0.241874	0.174494	0.240049	0.0420701	1.73957	0.929097	0.499123	0.396805	0.141134	0.980168	0.450915	0.165936	0.227693	1.35601	0.1097	0.603947	0.229093	0.164402	0.248482	0.0633137	1.3251	1.76576	0.544663	0.654396	0.186932	0.132474	0.0275913	0.276826	0.614272	0.329605
50_QC_10159	quality control (normalization on Total sum)	NA	0.491949	0.101397	0.103254	0.810469	0.369435	1.03925	0.872494	0.382371	0.30886	0.829317	0.0652413	0.105034	0.327719	0.153174	0.291767	1.0417	0.686603	0.229792	0.164637	0.231531	0.0445576	1.66279	0.86444	0.456374	0.384873	0.139348	0.995979	0.431501	0.153272	0.217915	1.04809	0.0914477	0.595676	0.226595	0.168323	0.281549	0.0667813	1.24165	1.67873	0.553638	0.629162	0.239077	0.141098	0.0290032	0.291879	0.587547	0.333175
05_QC_10114	quality control (normalization on Total sum)	NA	0.505363	0.108358	0.118438	0.982063	0.392811	1.10308	0.935364	0.383511	0.279665	0.76744	0.0408082	0.0994438	0.30636	0.117403	0.318646	0.907296	0.624725	0.180578	0.168753	0.237565	0.0631092	1.95265	1.037	0.558003	0.449454	0.146941	0.726128	0.467842	0.156372	0.231542	1.39864	0.0445857	0.564159	0.214876	0.147927	0.265741	0.0523813	1.246	1.71348	0.516696	0.766972	0.126494	0.101979	0.0281294	0.310682	0.546914	0.366949
62_QC_10171	quality control (normalization on Total sum)	NA	0.49109	0.102003	0.100197	0.837564	0.371358	1.0259	0.8736	0.364638	0.295977	0.824971	0.0696581	0.109323	0.323083	0.155236	0.276295	1.0428	0.658593	0.238486	0.16282	0.232093	0.0455605	1.70378	0.934849	0.500882	0.383028	0.141602	1.01626	0.448009	0.0666841	0.222675	1.04398	0.0525194	0.589571	0.243544	0.166918	0.252314	0.0679142	1.30526	1.68324	0.544548	0.744831	0.234695	0.142905	0.0300492	0.274	0.635491	0.352415
mean(QC)	quality control (normalization on Total sum)	NA	0.497975	0.104906	0.107519	0.878994	0.379811	1.06702	0.897685	0.380263	0.296827	0.810149	0.0578284	0.104314	0.33237	0.145265	0.292527	1.00527	0.661986	0.226332	0.165926	0.237195	0.0499654	1.76256	0.958797	0.507113	0.400738	0.140351	0.918908	0.445	0.144642	0.224347	1.19966	0.0725041	0.590882	0.229171	0.15964	0.264781	0.0611834	1.29151	1.72441	0.541512	0.703287	0.202168	0.127002	0.028962	0.290794	0.62605	0.341353
sd(QC)	quality control (normalization on Total sum)	NA	0.00736949	0.00329388	0.00626224	0.0622315	0.00965512	0.0362661	0.0329975	0.00904948	0.0095202	0.0222333	0.0111359	0.00364478	0.0169263	0.0154615	0.0173815	0.0510704	0.0230428	0.0228466	0.00799804	0.00983034	0.0084823	0.104834	0.0655741	0.0328423	0.0250819	0.00515589	0.107551	0.0140435	0.0388799	0.00550114	0.179272	0.0243361	0.0139514	0.00942559	0.0087404	0.0167629	0.00598077	0.0441142	0.0427383	0.017124	0.0685697	0.0419939	0.0161163	0.000943438	0.0150603	0.0552077	0.0189445
dev(QC),%	quality control (normalization on Total sum)	NA	1.47989	3.13983	5.82433	7.07985	2.54209	3.39884	3.67584	2.37979	3.20732	2.74435	19.2569	3.49404	5.0926	10.6436	5.94184	5.08028	3.48087	10.0943	4.82023	4.14442	16.9764	5.94785	6.83921	6.47633	6.25891	3.67358	11.7042	3.15584	26.8801	2.45207	14.9435	33.5652	2.36111	4.11291	5.47506	6.33086	9.77515	3.41571	2.47843	3.16225	9.74989	20.7718	12.6897	3.25751	5.17901	8.81842	5.54981
[truncated: 60 more columns]
